# Supplementary material for: Antimicrobial Potency and E. coli β-Carbonic Anhydrase Inhibition Efficacy of Phenazone-Based Molecules
Source: Molecules. 2023 Nov 8;28(22):7491. doi: 10.3390/molecules28227491 (PMC10672871; doi:10.3390/molecules28227491)
Supplement: Supplementary file 1 [file molecules-28-07491-s001.zip]

Archive with 1 entries (1 files):
- molecules-2566546-supplementary.pdf
